# Supplementary material for: Do Poisonous Plants in Pastures Communicate Their Toxicity? Meta-Study and Evaluation of Poisoning Cases in Central Europe
Source: Animals (Basel). 2023 Dec 8;13(24):3795. doi: 10.3390/ani13243795 (PMC10740430; doi:10.3390/ani13243795)
Supplement: Supplementary file 1 [file animals-13-03795-s001.zip]

Archive with 1 entries (1 files):
- animals-2661604-supplementary.pdf
